# Supplementary material for: Complement-mediated killing of Escherichia coli by mechanical destabilization of the cell envelope
Source: EMBO J. 2024 Oct 14;43(23):6152–60. doi: 10.1038/s44318-024-00266-3 (PMC11612287; doi:10.1038/s44318-024-00266-3)
Supplement: Supplementary file 4 — Movie EV2 [file 44318_2024_266_MOESM4_ESM.zip]

Archive with 2 entries (2 files):
- Movie EV2.mp4
- Movie EV2 Caption.txt
